# Supplementary material for: SARS-CoV-2 Nucleocapsid Protein Antagonizes GADD34-Mediated Innate Immune Pathway through Atypical Foci
Source: Molecules. 2024 Oct 10;29(20):4792. doi: 10.3390/molecules29204792 (PMC11510332; doi:10.3390/molecules29204792)
Supplement: Supplementary file 1 [file molecules-29-04792-s001.zip]

Archive with 1 entries (1 files):
- molecules-3182516-supplementary.pdf
